# Supplementary material for: Health-related quality of life and its associated factors among Chinese seasonal retired migrants in Hainan
Source: PeerJ. 2024 Nov 21;12:e18574. doi: 10.7717/peerj.18574 (PMC11586045; doi:10.7717/peerj.18574)
Supplement: Supplemental Information 1 [file peerj-12-18574-s001.zip]

Archive with 3 entries (3 files):
- CodeBook.xlsx
- Data.xlsx
- Analysis.sas
