# Supplementary material for: Health-related quality of life and its associated factors among Chinese seasonal retired migrants in Hainan
Source: PeerJ. 2024 Nov 21;12:e18574. doi: 10.7717/peerj.18574 (PMC11586045; doi:10.7717/peerj.18574)
Supplement: Supplemental Information 1 [file peerj-12-18574-s001.zip › CodeBook.xlsx]

## Sheet: Sheet1
Variable	Description	Code
Sex	sex of participant	1. male 2. female
Marriage	Marital status	1. married 2. unmarried
Edu	Education level	1. primary school 2. middle school 3. high school 4. university or above
Income	Household monthly income per capita	1. <5000 CNY 2. 5000 - 9999 CNY 3. ≥10000 CNY
Smoke	Smoking status	1. Current 2. Ceased 3. Never
Alcoholic	Alcohol consumption	1. Current 2. Ceased 3. Never
Cdisease	Presence of chronic disease	0. No 1. Yes
