# Supplementary material for: Health-related quality of life and its associated factors among Chinese seasonal retired migrants in Hainan
Source: PeerJ. 2024 Nov 21;12:e18574. doi: 10.7717/peerj.18574 (PMC11586045; doi:10.7717/peerj.18574)
Supplement: Supplemental Information 1 [file peerj-12-18574-s001.zip › Analysis.sas]

/*Please remove the first row of rawdata before run the code*/
Proc Import Datafile = 'Data.xlsx' DBMS = xlsx Out = Data1 Replace;
Run;

/*Data Process*/
Data Data1;
	Set Data1;
	If Age < 60 then Agel = 1;
	If Age >= 60 and Age <70 then Agel = 2;
	If Age >= 70 and Age <80 then Agel = 3;
	If Age >= 80 then Agel = 4;
Run;
Data Data1;
	Set Data1;
	/***Sleep Duration***/
	If Sleep4 >= 7 then PSQIDURAT = 0;
	If Sleep4 <7 and Sleep4 >= 6 then PSQIDURAT = 1;
	If Sleep4 <6 and Sleep4 >= 5 then PSQIDURAT = 2;
	If Sleep4 <5 then PSQIDURAT = 3;
	/***Sleep Disturbance***/
	SleepTemp = Sum (of Sleep6 - Sleep13);
	If SleepTemp = 0 then PSQIDISB = 0;
	If SleepTemp >= 1 and SleepTemp <= 9 then PSQIDISB = 1;
	If SleepTemp > 9 and SleepTemp <= 18 then PSQIDISB = 2;
	If SleepTemp > 18 then PSQIDISB = 3;
	/*****Sleep Latency******/
	Sleep2New = Sleep2 - 1;
	Sleep2Temp = Sleep2New + Sleep5;
	If Sleep2Temp = 0 then PSQILATEN = 0;
	If Sleep2Temp >= 1 and Sleep2Temp <= 2 then PSQILATEN = 1;
	If Sleep2Temp >= 3 and Sleep2Temp <= 4 then PSQILATEN = 2;
	If Sleep2Temp >= 5 and Sleep2Temp <= 6 then PSQILATEN = 3;
	/*****Day Disfunction*******/
	If (Sleep16 + Sleep17) = 0 then PSQIDAYS = 0;
	If (Sleep16 + Sleep17) >= 1 and (Sleep16 + Sleep17) <= 2 then PSQIDAYS = 1;
	If (Sleep16 + Sleep17) >= 3 and (Sleep16 + Sleep17) <= 4 then PSQIDAYS = 2;
	If (Sleep16 + Sleep17) >= 5 and (Sleep16 + Sleep17) <= 6 then PSQIDAYS = 3;
	/*****Sleep Efficiency********/
	SleepHour = Sleep3Hour - Sleep1Hour + 24;
	SleepMin = Sleep3Min - Sleep3Min;
	DiffSec = SleepHour * 3600 + SleepMin * 60;
	DiffHour = DiffSec / 3600;
	tmphse = (Sleep4 / DiffHour) * 100;
	If tmphse >= 85 then PSQIHSE = 0;
	If tmphse < 85 and tmphse >= 75 then PSQIHSE = 1;
	If tmphse < 75 and tmphse >= 65 then PSQIHSE = 2;
	If tmphse < 65 then PSQIHSE = 3;
	/******Sleep Overall Quality*****/
	PSQISLPQUAL = Sleep14;
	/******Sleep Med*****/
	PSQIMEDS = Sleep15;
	/******Total****/
	PSQI = PSQIDURAT + PSQIDISB+ PSQILATEN + PSQIDAYS + PSQIHSE + PSQISLPQUAL + PSQIMEDS;
	Array Sleepy(19) Sleep1Hour Sleep1Min Sleep2 Sleep3Hour Sleep3Min Sleep4 Sleep5 - Sleep17;
	Do i = 1 to 19;
		If Sleepy(i) = . then PSQI = .;
	End;
	Drop i;	
	If PSQI > 7 then SleepCon = 1; *With problem;
	If PSQI <= 7 and PSQI ne . then SleepCon = 0; *Without problem;
Run;

Data Data1;
	Set Data1;
	Vigorous = HeavyExerciseHour * 60 + HeavyExerciseMin;
	Moderate = ModerateExerciseHour * 60 + ModerateExerciseMin;
	Walk = WalkHour * 60 + WalkMin;
	MetWalk = 3.3 * Walk * WalkDay;
	MetModerate = 4.0 * Moderate * ModerateExerciseDay;
	MetVigorous = 8.0 * Vigorous * HeavyExerciseDay;
	Met = MetWalk + MetModerate + MetVigorous;
	If 	(	((HeavyExerciseDay >=3) and (Vigorous >= 20)) = 1		) or
		(	(((ModerateExerciseDay + WalkDay) >=5) and ((Moderate + Walk) >= 30)) = 1	) or
		(	(((HeavyExerciseDay + ModerateExerciseDay + WalkDay) >= 5) and (Met >=600)) = 1 )
		Then PhysicalAc = 2; *Moderate Physical Activity;
	If 	(	((HeavyExerciseDay >= 3) and (Met >= 1500)) = 1		) or
		(	(((HeavyExerciseDay + ModerateExerciseDay + WalkDay) >= 7) and (Met >=3000)) = 1 )
		Then PhysicalAc = 3; *High level;
	If PhysicalAc = . then PhysicalAc = 1; *Low level of physical activity;
Run;
Data Data1;
	Set Data1;
	BMI = Weight / Height / Height * 10000;
	If BMI <10 or BMI > 50 then BMI = .;
	If BMI < 18.5 then BMIType = 0;
	If BMI >= 18.5 and BMI < 24.0 then BMIType = 1;
	If BMI >= 24.0 and BMI < 28.0 then BMIType = 2;
	If BMI >= 28.0 then BMIType = 3;
Run;

Data Data2;
	Set Data1;
	EQC1 = EQ1;
	EQC2 = EQ2;
	EQC3 = EQ3;
	EQC4 = EQC4;
	EQC5 = EQC5;
	Array EQC(*) EQC1 - EQC5;
	Array EQ(*) EQ1 - EQ5;
	Do i = 1 to dim (EQ);
		If EQ(i) >=2 then EQC(i) = 1; else EQC(i) = 0;
	End;
	Drop i;
Run;

/*Descriptive analysis*/
Proc Freq Data = Data1;
	Table Sex agel Marriage Edu Income CDisease BMIType Smoke Alcoholic SleepCon  PhysicalAc ;
Run;
Proc Freq Data = Data1;
	Table EQ1 - EQ5 ;
Run;
Proc Univariate Data = Data1 plots;
	Var Age BMI VAS;
Run;


/*Regression*/

/*First test possible collinearity*/
Proc HPReg Data = Data2;
	Class Sex Income Edu Marriage PhysicalAc SleepCon CDisease Smoke Alcoholic;
	Model VAS = Sex Income Edu Marriage PhysicalAc SleepCon Smoke Alcoholic Age BMI CDisease/vif ;
Run;Quit;

/*Logistic Regression*/
%Macro EQ (i = );
Proc Logistic Data = Data2;
	Class Sex(ref = '1') Marriage (ref = '1') Income (ref = '2') Edu (ref = '3') CDisease (ref = '0') PhysicalAc (ref = '1') SleepCon (ref = '0') Smoke (ref = '3') Alcoholic (ref = '3') 
			/ param = ref;
	Model EQC&i (event = '1') = Sex age Marriage Edu Income CDisease BMI Smoke Alcoholic SleepCon PhysicalAc;
	ODS Output OddsRatios = OR&i;
Run;Quit;
%Mend;
%EQ(i=1);
%EQ(i=2);
%EQ(i=3);
%EQ(i=4);
%EQ(i=5);
Proc Freq Data = Data2;
	Tables (Marriage EDU Smoke) * EQC2 / nopercent nocol norow;
Run;
Proc Logistic Data = Data2;
	Class Sex(ref = '1')  Income (ref = '2') Edu (ref = '3') CDisease (ref = '0') PhysicalAc (ref = '1') SleepCon (ref = '0') Smoke (ref = '3') Alcoholic (ref = '3') /param = ref;
	Model EQC2 (event = '1') = 	Sex age Edu Income CDisease BMI Smoke Alcoholic SleepCon PhysicalAc;
	where ((EDU ne 1) and (EDU ne 2)  and (Smoke ne 1)) = 1;
	ODS Output OddsRatios = OR2;
Run;Quit;

/*EQ-VAS model*/
Proc GLM data = Data2;
	Class Sex(ref = '1') Marriage (ref = '1') Income (ref = '2') Edu (ref = '3') CDisease (ref = '0') PhysicalAc (ref = '1') SleepCon (ref = '0') Smoke (ref = '3') Alcoholic (ref = '3');
	Model VAS = 	Sex age Marriage Edu Income CDisease BMI Smoke Alcoholic SleepCon PhysicalAc /solution Clparm;
	ODS Output ParameterEstimates = VASBeta;
Run;Quit;
